# Supplementary material for: Whole-body visualization of SARS-CoV-2 biodistribution in vivo by immunoPET imaging in non-human primates
Source: Nat Commun. 2025 Mar 21;16:2816. doi: 10.1038/s41467-025-58173-y (PMC11928647; doi:10.1038/s41467-025-58173-y)
Supplement: Supplementary file 4 — Source Data [file 41467_2025_58173_MOESM4_ESM.xlsx]

## Sheet: Figure 1a
wildtype	Delta
-9.76948	-8.81923
-14.3363	-8.92249
-13.206	-10.4618
-25.9106	-22.1315
-21.4395	-19.3556
-16.2567	-19.4974
-8.32049	-15.4511

## Sheet: Figure 1b
Days post incubation	1	3	7	13
	0	-0.333944	-22.3613	15.7458
	0	6.33567	-8.27036	-7.22966
	0	9.08664	4.78708	-15.9895

## Sheet: Figure 1d
COVA	IgG
2.45328	0.928415
1.82328	0.187244
1.39657
2.31105
3.55324
3.03532

## Sheet: Figure 3b
Days post injection	CM1	CM2	CM3	CM4
1	1	1	1	1
2	0.821383	0.696788	0.696481	0.75499
3	0.569254	0.512981	0.505839	0.569791
7	0.218549	0.200146	0.181971	0.180752

## Sheet: Figure 3c
Days post injection	CM1	CM2	CM3	CM4
1	1	1	1	1
2	0.689618	0.439859	0.734654	0.618293
3	0.438607	0.40973	0.447127	0.490372
4			0.338168	0.296407
7	0.259938	0.175942	0.181971	0.180752

## Sheet: Figure 3f
lesions: Convalescent + COVA	non lesional:Convalescent + COVA	non lesional: Mock + COVA
0.394484	0.115715	0.0717822
0.279409	0.0904853	0.0763395
0.220868	0.235092	0.0608804
0.0865457	0.201311	0.0786073
0.31688	0.225892	0.168144
0.368768	0.373789	0.115391
		0.109152

## Sheet: Figure 3h
Days post injection	CM1	CM2	CM3	CM4
1	1	1	1	1
2	0.768425	0.642832	0.533246	0.693831
3	0.797547	0.643457	0.429329	0.479213
4			0.263426	0.398643
7	0.305503	0.312862	0.179056	0.184661

## Sheet: Figure 3i
Days post injection	CM1	CM2	CM3	CM4
1	1	1	1	1
2	0.721881	0.71006	0.6352	0.709611
3	0.498763	0.505231	0.464809	0.477093
4			0.31	0.310824
7	0.148396	0.166057	0.125811	0.115639

## Sheet: Figure 4a
Days post exposure	CM11	CM3	CM4	CM12	CM13	CM5	CM6	CM7	CM8	CM9	CM10		Mock + COVA average	Exposed + COVA average	Exposed + IgG average
0	579	579	579	579	579	579	579	579	579	579	579		579	306.6	579
1	579	579	579					11819102	5839716	579	1602442		579	1.34544e+06	8829409
2	579	579	579	54288412	277000000	86833	941000000	1626930050	246418072	3784	479556464		579	3.50511e+08	936674061
3	579	579	579	509000000	264000000	21527041	274000000	110944500	152256952	21615	34508074		579	220437893	131600726
7	579	579	579	7945786	10787681	9748315	118000000	1129895					579	3.65365e+07	1129895
10	579	579	579	67464	70669	27612	162185	579	90410				579	81982.5	45494.5
14	579	579	579	8295	579	579	579	579	74639				579	2206.75	74639

## Sheet: Figure 4b
Days post exposure	CM11	CM3	CM4	CM12	CM13	CM5	CM6	CM7	CM8	CM9	CM10		Mock + COVA average	Exposed + COVA average	Exposed + IgG average
0	579	579	579	579	579	579	579	579	579	579	579		579	306.6	579
1	579	579	579	506520	16400360			52248470	92821076	14461	5210981		579	7.37262e+06	72534773
2	579	579	579	35691429	558263645	18686047	311428802	156344592	158127104	146587	83553024		579	2.01525e+08	157235848
3	579	579	579	7897014	852586079	36331609	283841566	6832030	10251066	5237	92693226		579	2.5467e+08	8541548
7	579	579	579	4823	62342	582622	16368717	93154	136284				579	4254626	114719
10	579	579	579	579	579	579	1991	4218	42320				579	736	23269
14	579	579	579	579	579	579	579	579	3538				579	579	2058.5

[truncated: 25 more sheets: Figure 4c, Figure 4d, Figure 4e, Figure 4f, Figure 5d, Figure 5e, Figure 5f, Figure 6c, Figure 6d, Figure 7e, Figure 7f, Figure 8d, Figure 8e, Figure 9b, SI2c, SI2d, SI3a, SI3b, SI3c, SI4a …]
